# Supplementary material for: The Therapeutic Role of NPS-1034 in Pancreatic Ductal Adenocarcinoma as Monotherapy and in Combination with Chemotherapy
Source: Int J Mol Sci. 2024 Jun 24;25(13):6919. doi: 10.3390/ijms25136919 (PMC11241054; doi:10.3390/ijms25136919)
Supplement: Supplementary file 1 [file ijms-25-06919-s001.zip]

Archive with 1 entries (1 files):
- ijms-3040008-supplementary.pdf
